# Supplementary material for: SleepSync: Early Testing of a Personalised Sleep–Wake Management Smartphone Application for Improving Sleep and Cognitive Fitness in Defence Shift Workers
Source: Clocks Sleep. 2024 May 29;6(2):267–80. doi: 10.3390/clockssleep6020019 (PMC11203003; doi:10.3390/clockssleep6020019)
Supplement: Supplementary file 1 [file clockssleep-06-00019-s001.zip]

Archive with 1 entries (1 files):
- clockssleep-2982647-supplementary.pdf
